# Supplementary material for: Targeting Bacterial Cell Division with Benzodioxane–Benzamide FtsZ Inhibitors as a Novel Strategy to Fight Gram-Positive Ovococcal Pathogens
Source: Int J Mol Sci. 2025 Jan 16;26(2):714. doi: 10.3390/ijms26020714 (PMC11765573; doi:10.3390/ijms26020714)
Supplement: Supplementary file 1 [file ijms-26-00714-s001.zip]

Archive with 1 entries (1 files):
- ijms-3395918-supplementary.pdf
